# Supplementary material for: Ambient Air Pollution and Vision Disorder: A Systematic Review and Meta-Analysis
Source: Toxics. 2024 Mar 10;12(3):209. doi: 10.3390/toxics12030209 (PMC10975782; doi:10.3390/toxics12030209)
Supplement: Supplementary file 1 [file toxics-12-00209-s001.zip]

Archive with 1 entries (1 files):
- toxics-2875674-supplementary.pdf
